# Supplementary material for: Medullary-Sparing Antibiotic Cement Articulating Spacer Reduces the Rate of Mechanical Complications in Advanced Septic Hip Arthritis: A Retrospective Cohort Study
Source: J Pers Med. 2024 Jan 31;14(2):162. doi: 10.3390/jpm14020162 (PMC10890418; doi:10.3390/jpm14020162)
Supplement: Supplementary file 1 [file jpm-14-00162-s001.zip]

Archive with 1 entries (1 files):
- jpm-2779969-supplementary.pdf
